# Supplementary material for: Classification of masked image data
Source: PLoS One. 2021 Jul 6;16(7):e0254181. doi: 10.1371/journal.pone.0254181 (PMC8259988; doi:10.1371/journal.pone.0254181)
Supplement: S1 File — ZIP file containing archived black and white patterns used for autoencoder testing. (ZIP) [file pone.0254181.s001.zip]

Archive with 5 entries (4 files):
- supplementary_files/
- supplementary_files/0.png
- supplementary_files/1.png
- supplementary_files/2.png
- supplementary_files/3.png
